# Supplementary material for: Oral microbiome as a diagnostic biomarker for pancreatic cancer: a systematic review and meta-analysis of diagnostic accuracy
Source: J Oral Microbiol. 2025 Oct 21;17(1):2571188. doi: 10.1080/20002297.2025.2571188 (PMC12541924; doi:10.1080/20002297.2025.2571188)
Supplement: Supplementary material — Supplementary File 4 Details of study units [file ZJOM_A_2571188_SM9044.xlsx]

## Sheet: Sheet1
No. study unit	Authors	Year	Country	Linnaean binomial classification of microbial marker	Pancreatic cancer cases	Healthy control cases	Chronic pancreatitis cases
1	Farrell et al.	2012	USA	Multi oral microbiome	28	28
2	Torres et al.	2015	USA	Multi oral microbiome	8	22
3	Lu et al.	2019	China	Multi oral microbiome	30	25
4	Lu et al.	2019	China	k_Bacteria | p_Fusobacteria | c_Fusobacteria | o_Fusobacteriales | f_Fusobacteriaceae | g_Fusobacterium	30	25
5	Lu et al.	2019	China	k_Bacteria | p_Firmicutes (Bacillota) | c_Clostridia | o_Clostridiales | f_Clostridiales_Incertae_Sedis_XIII	30	25
6	Lu et al.	2019	China	k_Bacteria | p_Actinobacteria | c_Actinobacteria | o_Actinomycetales | f_Micrococcaceae	30	25
7	Lu et al.	2019	China	k_Bacteria | p_Proteobacteria | c_Gammaproteobacteria | o_Pseudomonadales	30	25
8	Lu et al.	2019	China	k_Bacteria | p_Bacteroidetes | c_Bacteroidia | o_Bacteroidales | f_Prevotellaceae	30	25
9	Lu et al.	2019	China	k_Bacteria | p_Spirochaetes | c_Spirochaetia | o_Spirochaetales | f_Spirochaetaceae | g_Treponema	30	25
10	Lu et al.	2019	China	k_Bacteria | p_Firmicutes (Bacillota) | c_Erysipelotrichia | o_Erysipelotrichales | f_Erysipelotrichaceae | g_Solobacterium	30	25
11	Lu et al.	2019	China	k_Bacteria | p_Firmicutes (Bacillota) | c_Negativicutes | o_Selenomonadales | f_Veillonellaceae | g_Selenomonas	30	25
12	Lu et al.	2019	China	k_Bacteria | p_Bacteroidetes | c_Bacteroidia | o_Bacteroidales | f_Prevotellaceae | g_Paraprevotella	30	25
13	Lu et al.	2019	China	k_Bacteria | p_Bacteroidetes | c_Bacteroidia | o_Bacteroidales | f_Porphyromonadaceae | g_Tannerella	30	25
14	Lu et al.	2019	China	k_Bacteria | p_Proteobacteria | c_Gammaproteobacteria | o_Pseudomonadales | f_Moraxellaceae	30	25
15	Lu et al.	2019	China	k_Bacteria | p_Firmicutes (Bacillota) | c_Clostridia | o_Clostridiales | f_Eubacteriaceae | g_Eubacterium	30	25
16	Lu et al.	2019	China	k_Bacteria | p_Bacteroidetes | c_Bacteroidia | o_Bacteroidales | f_Porphyromonadaceae	30	25
17	Lu et al.	2019	China	k_Bacteria | p_Actinobacteria | c_Actinobacteria | o_Actinomycetales | f_Actinomycetaceae | g_Actinomyces	30	25
18	Lu et al.	2019	China	k_Bacteria | p_Proteobacteria | c_Gammaproteobacteria	30	25
19	Lu et al.	2019	China	k_Bacteria | p_Firmicutes (Bacillota) | c_Clostridia | o_Clostridiales | f_Peptostreptococcaceae | g_Filifactor	30	25
20	Lu et al.	2019	China	k_Bacteria | p_Actinobacteria | c_Actinobacteria | o_Coriobacteriales | f_Coriobacteriaceae | g_Atopobium	30	25
21	Lu et al.	2019	China	k_Bacteria | p_Firmicutes (Bacillota) | c_Clostridia | o_Clostridiales | f_Clostridiales_Incertae_Sedis_XI | g_Parvimonas	30	25
22	Lu et al.	2019	China	k_Bacteria | p_Proteobacteria | c_Gammaproteobacteria | o_Pasteurellales | o_Pasteurellaceae | f_Haemophilus	30	25
23	Lu et al.	2019	China	k_Bacteria | p_Fusobacteria | c_Fusobacteria | o_Fusobacteriales | f_Leptotrichiaceae | g_Leptotrichia	30	25
24	Lu et al.	2019	China	k_Bacteria | p_Firmicutes (Bacillota) | c_Clostridia | o_Clostridiales | f_Peptostreptococcaceae | g_Peptostreptococcus	30	25
25	Lu et al.	2019	China	k_Bacteria | p_Bacteroidetes | c_Bacteroidia | o_Bacteroidales | f_Porphyromonadaceae | g_Porphyromonas	30	25
26	Lu et al.	2019	China	k_Bacteria | p_Proteobacteria | c_Gammaproteobacteria | o_Pasteurellales | f_Pasteurellaceae	30	25
27	Lu et al.	2019	China	k_Bacteria | p_Firmicutes (Bacillota)	30	25
28	Lu et al.	2019	China	k_Bacteria | p_Bacteroidetes	30	25
29	Lu et al.	2019	China	k_Bacteria | p_Proteobacteria | c_Epsilonproteobacteria | o_Campylobacterales | f_Campylobacteraceae	30	25
30	Lu et al.	2019	China	k_Bacteria | p_Saccharibacteria	30	25
31	Lu et al.	2019	China	k_Bacteria | p_Fusobacteria | c_Fusobacteria | o_Fusobacteriales | f_Fusobacteriaceae	30	25
32	Lu et al.	2019	China	k_Bacteria | p_Proteobacteria | c_Epsilonproteobacteria | o_Campylobacterales | f_Campylobacteraceae | g_Campylobacter	30	25
33	Lu et al.	2019	China	k_Bacteria | p_Actinobacteria | c_Actinobacteria | o_Actinomycetales | f_Micrococcaceae | g_Rothia	30	25
34	Lu et al.	2019	China	k_Bacteria | p_Bacteroidetes | c_Bacteroidia | o_Bacteroidales	30	25
35	Lu et al.	2019	China	k_Bacteria | p_Firmicutes (Bacillota) | c_Clostridia | o_Clostridiales | f_Lachnospiraceae	30	25
36	Lu et al.	2019	China	k_Bacteria | p_Firmicutes (Bacillota) | c_Clostridia | o_Clostridiales | f_Peptostreptococcaceae	30	25
37	Lu et al.	2019	China	k_Bacteria | p_Actinobacteria | c_Actinobacteria | o_Actinomycetales	30	25
38	Lu et al.	2019	China	k_Bacteria | p_Actinobacteria | c_Actinobacteria	30	25
39	Lu et al.	2019	China	k_Bacteria | p_Actinobacteria | c_Actinobacteria | o_Actinomycetales | f_Actinomycetaceae	30	25
40	Lu et al.	2019	China	k_Bacteria | p_Firmicutes (Bacillota) | c_Clostridia | o_Clostridiales	30	25
41	Lu et al.	2019	China	k_Bacteria | p_Firmicutes (Bacillota) | c_Clostridia | o_Clostridiales | f_Lachnospiraceae | g_Oribacterium	30	25
42	Lu et al.	2019	China	k_Bacteria | p_Firmicutes (Bacillota) | c_Clostridia | o_Clostridiales | f_Lachnospiraceae | g_Catonella	30	25
43	Lu et al.	2019	China	k_Bacteria | p_Firmicutes (Bacillota) | c_Clostridia	30	25
44	Vogtmann et al.	2020	Iran	k_Bacteria | p_Spirochaetes | c_Spirochaetia | o_Spirochaetales | f_Treponemataceae | g_Treponema	273	285
45	Nagata et al.	2022	Japanies cohort	Multi oral microbiome	43	235
46	Nagata et al.	2022	Spanish cohort	Multi oral microbiome	43	45
47	Kartal et al.	2022	Germany	k_Bacteria | p_Firmicutes (Bacillota) | c_Bacilli | o_Lactobacillales | f_Streptococcaceae | g_Streptococcus | s_Streptococcus equinus/gallolyticus/macedonicus/pasteurianus	24	22
48	Kartal et al.	2022	Germany	k_Bacteria | p_Firmicutes (Bacillota) | c_Bacilli | o_Lactobacillales | f_Streptococcaceae | g_Streptococcus | s_Streptococcus mutans	4	9
49	Kartal et al.	2022	Germany	k_Bacteria | p_Bacteroidetes | c_Bacteroidia | o_Bacteroidales | f_Prevotellaceae | g_Prevotella | s_Prevotella corporis	32	33
50	Kartal et al.	2022	Germany	k_Bacteria | p_Firmicutes (Bacillota) | c_Bacilli | o_Lactobacillales | f_Streptococcaceae | g_Streptococcus | s_Streptococcus oralis	31	10
51	Kartal et al.	2022	Germany	k_Bacteria | p_Bacteroidetes | c_Bacteroidia | o_Bacteroidales | f_Prevotellaceae | g_Prevotella | s_Prevotella fusca	20	20
52	Kartal et al.	2022	Germany	k_Bacteria | p_Bacteroidetes | c_Bacteroidia | o_Bacteroidales | f_Prevotellaceae | g_Prevotella | s_Prevotella buccalis	31	26
53	Kartal et al.	2022	Germany	k_Bacteria | p_Firmicutes (Bacillota) | c_Bacilli | o_Lactobacillales | f_Streptococcaceae | g_Streptococcus | s_Streptococcus salivarius [C]	35	41
54	Kartal et al.	2022	Germany	k_Bacteria | p_Bacteroidetes | c_Bacteroidia | o_Bacteroidales | f_Bacteroidaceae | g_Bacteroides | s_Bacteroides intestinalis	3	8
55	Kartal et al.	2022	Germany	k_Bacteria | p_Bacteroidetes | c_Bacteroidia | o_Bacteroidales | f_Bacteroidaceae | g_Bacteroides | s_ Bacteroides sp. [C rodentium/uniformis]	6	6
56	Kartal et al.	2022	Germany	k_Bacteria | p_Actinobacteria | c_Coriobacteriia | o_Coriobacteriales | f_Atopobiaceae | g_Lancefieldella | s_Lancefieldella parvula	12	3
57	Kartal et al.	2022	Germany	k_Bacteria | p_Firmicutes (Bacillota) | c_Bacilli | o_Lactobacillales | f_Streptococcaceae | g_Streptococcus | s_Streptococcus downei	3	4
58	Kartal et al.	2022	Germany	k_Bacteria | p_Firmicutes (Bacillota) | c_Clostridia | o_Eubacteriales | f_Lachnospiraceae | g_Mediterraneibacter | s_[Ruminococcus] torques	4	3
59	Kartal et al.	2022	Germany	k_Bacteria | p_Firmicutes (Bacillota) | c_Negativicutes | o_Veillonellales | f_Veillonellaceae | g_Veillonella | s_Veillonella atypica	22	8
60	Kartal et al.	2022	Germany	k_Bacteria | p_Firmicutes (Bacillota) | c_Bacilli | o_Lactobacillales | f_Streptococcaceae | g_Streptococcus | s_Streptococcus sanguinis [C]	2	3
61	Kartal et al.	2022	Germany	k_Bacteria | p_Actinobacteria | c_Actinomycetia | o_Bifidobacteriales | f_Bifidobacteriaceae | g_Bifidobacterium | s_Bifidobacterium actinocoloniiforme	6	2
62	Kartal et al.	2022	Germany	k_Bacteria | p_Bacteroidetes | c_Bacteroidia | o_Bacteroidales | f_Bacteroidaceae | g_Bacteroides | s_Bacteroides finegoldii	6	9
63	Kartal et al.	2022	Germany	k_Bacteria | p_Firmicutes (Bacillota) | c_Bacilli | o_Lactobacillales | f_Streptococcaceae | g_Streptococcus | s_Streptococcus australis	13	11
64	Kartal et al.	2022	Germany	k_Bacteria | p_Bacteroidetes | c_Bacteroidia | o_Bacteroidales | f_Prevotellaceae | g_Prevotella | s_Prevotella copri	14	16
65	Kartal et al.	2022	Germany	k_Bacteria | p_Bacteroidetes | c_Bacteroidia | o_Bacteroidales | f_Prevotellaceae | g_Prevotella | s_Prevotella pallens	9	14
66	Kartal et al.	2022	Germany	k_Bacteria | p_Bacteroidetes | c_Bacteroidia | o_Bacteroidales | f_Bacteroidaceae | g_Bacteroides | s_Bacteroides eggerthii	10	6
67	Kartal et al.	2022	Germany	k_Bacteria | p_Firmicutes (Bacillota) | c_Negativicutes | o_Veillonellales | f_Veillonellaceae | g_Veillonella | s_unclassified Veillonella	24	8
68	Kartal et al.	2022	Germany	k_Bacteria | p_Firmicutes (Bacillota) | c_Erysipelotrichia | o_Erysipelotrichales | f_Erysipelotrichaceae | g_Solobacterium | s_Solobacterium moorei	7	4
69	Kartal et al.	2022	Germany	k_Bacteria | p_Bacteroidetes | c_Bacteroidia | o_Bacteroidales | f_Prevotellaceae | g_Prevotella | s_unclassified Prevotella sp.	26	22
70	Kartal et al.	2022	Germany	k_Bacteria | p_Firmicutes (Bacillota) | c_Bacilli | o_Lactobacillales | f_Streptococcaceae | g_Streptococcus | s_unclassified Streptococcus	19	10
71	Kartal et al.	2022	Germany	k_Bacteria | p_Firmicutes (Bacillota) | c_Bacilli | o_Lactobacillales | f_Streptococcaceae | g_Streptococcus | s_Streptococcus thermophilus	13	13
72	Kartal et al.	2022	Germany	k_Bacteria | p_Proteobacteria | c_Gammaproteobacteria | o_Pasteurellales | f_Pasteurellaceae | g_Haemophilus | s_Haemophilus parainfluenzae	17	10
73	Kartal et al.	2022	Germany	k_Bacteria | p_Firmicutes (Bacillota) | c_Bacilli | o_Lactobacillales | f_Streptococcaceae | g_Streptococcus | s_Streptococcus cristatus	7	3
74	Kartal et al.	2022	Germany	k_Bacteria | p_Bacteroidetes | c_Bacteroidia | o_Bacteroidales | f_Prevotellaceae | g_Prevotella | s_Prevotella buccalis [C]	31	27
75	Kartal et al.	2022	Germany	k_Bacteria | p_Bacteroidetes | c_Bacteroidia | o_Bacteroidales | f_Prevotellaceae | g_Prevotella | s_Prevotella marshii	28	24
76	Kartal et al.	2022	Germany	k_Bacteria | p_Proteobacteria | c_Gammaproteobacteria | o_Pasteurellales | f_Pasteurellaceae | g_Haemophilus | s_Haemophilus parahaemolyticus	2	4
77	Kartal et al.	2022	Germany	k_Bacteria | p_Firmicutes (Bacillota) | c_Bacilli | o_Lactobacillales | f_Carnobacteriaceae | g_Granulicatella | s_Granulicatella adiacens	12	4
78	Kartal et al.	2022	Germany	k_Bacteria | p_Bacteroidetes | c_Bacteroidia | o_Bacteroidales | f_Bacteroidaceae | g_Bacteroides | s_Bacteroides fragilis	13	18
79	Kartal et al.	2022	Germany	k_Bacteria | p_Firmicutes (Bacillota) | c_Bacilli | o_Lactobacillales | f_Streptococcaceae | g_Streptococcus | s_Streptococcus vestibularis	26	22
80	Kartal et al.	2022	Germany	k_Bacteria | p_Bacillota | c_Clostridia | o_Lachnospirales | f_Lachnospiraceae | g_Johnsonella | s_Johnsonella ignava	9	12
81	Kartal et al.	2022	Germany	k_Bacteria | p_Actinobacteria | c_Actinomycetia | o_Bifidobacteriales | f_Bifidobacteriaceae | g_Bifidobacterium | s_Bifidobacterium dentium	9	8
82	Kartal et al.	2022	Germany	k_Bacteria | p_Actinobacteria | c_Actinomycetia | o_Actinomycetales | f_Actinomycetaceae | g_Actinomyces | s_Actinomyces viscosus	10	7
83	Kartal et al.	2022	Germany	k_Bacteria | p_Bacteroidetes | c_Bacteroidia | o_Bacteroidales | f_Prevotellaceae | g_Paraprevotella | s_Paraprevotella clara	14	16
84	Kartal et al.	2022	Germany	k_Bacteria | p_Actinobacteria | c_Actinomycetia | o_Actinomycetales | f_Actinomycetaceae | g_Actinomyces | s_Actinomyces graevenitzii	9	3
85	Kartal et al.	2022	Germany	k_Bacteria | p_Bacteroidetes | c_Bacteroidia | o_Bacteroidales | f_Prevotellaceae | g_Prevotella | s_Prevotella veroralis	13	7
86	Kartal et al.	2022	Germany	k_Bacteria | p_Firmicutes (Bacillota) | c_Bacilli | o_Lactobacillales | f_Streptococcaceae | g_Streptococcus | s_Streptococcus sp. [C I-G2/I-P16]	6	5
87	Kartal et al.	2022	Germany	k_Bacteria | p_Proteobacteria | c_Gammaproteobacteria | o_Pasteurellales | f_Pasteurellaceae | g_Pasteurella | s_Pasteurella bettyae	15	12
88	Kartal et al.	2022	Germany	k_Bacteria | p_Firmicutes (Bacillota) | c_Bacilli | o_Lactobacillales | f_Aerococcaceae | g_Abiotrophia | s_Abiotrophia defectiva	6	6
89	Kartal et al.	2022	Germany	k_Bacteria | p_Firmicutes (Bacillota) | c_Bacilli | o_Lactobacillales | f_Streptococcaceae | g_Streptococcus | s_Streptococcus mitis	56	10
90	Kartal et al.	2022	Germany	k_Bacteria | p_Bacillota | c_Clostridia | o_Lachnospirales | f_Lachnospiraceae | g_unclassified Lachnospiraceae | s_Lachnospiraceae bacterium oral taxon	18	21
91	Kartal et al.	2022	Germany	k_Bacteria | p_Firmicutes (Bacillota) | c_Bacilli | o_Lactobacillales | f_Streptococcaceae | g_Streptococcus | s_Streptococcus infantis	31	10
92	Kartal et al.	2022	Germany	k_Bacteria | p_Proteobacteria | c_Gammaproteobacteria | o_Pasteurellales | f_Pasteurellaceae | g_Haemophilus | s_Haemophilus aegypticus	15	12
93	Kartal et al.	2022	Germany	k_Bacteria | p_Firmicutes (Bacillota) | c_Bacilli | o_Lactobacillales | f_Streptococcaceae | g_Streptococcus | s_Streptococcus pseudopneumoniae	23	18
94	Kartal et al.	2022	Germany	k_Bacteria | p_Actinobacteria | c_Actinomycetia | o_Actinomycetales | f_Actinomycetaceae | g_Actinomyces | s_unclassified Actinomyces sp.	4	2
95	Kartal et al.	2022	Germany	k_Bacteria | p_Bacteroidetes | c_Bacteroidia | o_Bacteroidales | f_Rikenellaceae | g_Alistipes | s_Alistipes onderdonkii [C]	3	7
96	Kartal et al.	2022	Germany	k_Bacteria | p_Firmicutes (Bacillota) | c_Bacilli | o_Lactobacillales | f_Streptococcaceae | g_Streptococcus | s_Streptococcus infantis	12	6
97	Kartal et al.	2022	Germany	k_Bacteria | p_Firmicutes (Bacillota) | c_Bacilli | o_Lactobacillales | f_Streptococcaceae | g_Streptococcus | s_Streptococcus pneumoniae	21	16
98	Kartal et al.	2022	Germany	k_Bacteria | p_Firmicutes (Bacillota) | c_Bacilli | o_Bacillales | f_Gemella | g_Gemella haemolysans	6	1
99	Kartal et al.	2022	Germany	k_Bacteria | p_Bacillota | c_Clostridia | o_Lachnospirales | f_Lachnospiraceae | g_unclassified Lachnospiraceae | s_Lachnospiraceae bacterium oral taxon	30	24
100	Kartal et al.	2022	Germany	k_Bacteria | p_Firmicutes (Bacillota) | c_Bacilli | o_Lactobacillales | f_Carnobacteriaceae | g_Granulicatella | s_Granulicatella elegans	12	10
101	Kartal et al.	2022	Germany	k_Bacteria | p_Firmicutes (Bacillota) | c_Bacilli | o_Lactobacillales | f_Streptococcaceae | g_Streptococcus | s_Streptococcus gordonii	12	8
102	Kartal et al.	2022	Germany	k_Bacteria | p_Firmicutes (Bacillota) | c_Bacilli | o_Bacillales | f_Gemella | g_Gemella sanguinis	12	3
103	Kartal et al.	2022	Germany	k_Bacteria | p_Firmicutes (Bacillota) | c_Bacilli | o_Lactobacillales | f_Streptococcaceae | g_Streptococcus | s_Streptococcus sp. 2_1_36FAA	11	9
104	Kartal et al.	2022	Germany	k_Bacteria | p_Bacteroidetes | c_Bacteroidia | o_Bacteroidales | f_Rikenellaceae | g_Alistipes | s_Alistipes obesi	2	7
105	Kartal et al.	2022	Germany	k_Bacteria | p_Firmicutes (Bacillota) | c_Clostridia | o_Eubacteriales | f_Eubacteriaceae | g_Eubacterium | s_Eubacterium sulci	7	2
106	Kartal et al.	2022	Germany	k_Bacteria | p_Pseudomonadota | c_Gammaproteobacteria | o_Enterobacterales | f_Enterobacteriaceae | g_unclassified Enterobacteriaceae | s_Escherichia coli/Escherichia fergusonii/Shigella boydii/Shigella dysenteriae/Shigella flexneri/Shigella sonne	3	6
107	Kartal et al.	2022	Germany	k_Bacteria | p_Firmicutes (Bacillota) | c_Bacilli | o_Lactobacillales | f_Lactobacillaceae | g_Lactobacillus | s_Lactobacillus ultunensis	2	5
108	Kartal et al.	2022	Germany	k_Bacteria | p_Bacteroidetes | c_Bacteroidia | o_Bacteroidales | f_Bacteroidaceae | g_Bacteroides | s_C Bacteroides sp./Porphyromonas sp./Parabacteroides distasonis	4	7
109	Kartal et al.	2022	Germany	k_Bacteria | p_Actinobacteria | c_Actinomycetia | o_Micrococcales | f_Micrococcaceae | g_Rothia | s_Rothia mucilaginosa	17	3
110	Kartal et al.	2022	Germany	k_Bacteria | p_Firmicutes (Bacillota) | c_Negativicutes | o_Veillonellales | f_Veillonellaceae | g_Veillonella | s_Veillonella dispar	18	5
111	Kartal et al.	2022	Germany	k_Bacteria | p_Bacillota | c_Clostridia | o_Lachnospirales | f_Lachnospiraceae | g_Lachnoanaerobaculum | s_unclassified Lachnoanaerobaculum	5	13
112	Kartal et al.	2022	Germany	k_Bacteria | p_Firmicutes (Bacillota) | c_Bacilli | o_Lactobacillales | f_Streptococcaceae | g_Streptococcus | s_Streptococcus sp. [C constellatus/intermedius]	6	4
113	Kartal et al.	2022	Germany	k_Bacteria | p_Firmicutes (Bacillota) | c_Bacilli | o_Lactobacillales | f_Streptococcaceae | g_Streptococcus | s_unclassified Streptococcus sp.	11	3
114	Kartal et al.	2022	Germany	k_Bacteria | p_Firmicutes (Bacillota) | c_Tissierellia | o_Tissierellales | f_Peptoniphilaceae | g_Parvimonas | s_Parvimonas micra	4	2
115	Kartal et al.	2022	Germany	k_Bacteria | p_Bacteroidetes | c_Bacteroidia | o_Bacteroidales | f_Bacteroidaceae | g_Bacteroides | s_ Bacteroides sp. [C dorei/vulgatus]	4	4
116	Kartal et al.	2022	Germany	k_Bacteria | p_Firmicutes (Bacillota) | c_Clostridia | o_Eubacteriales | f_Lachnospiraceae | g_Agathobacter | s_Agathobacter rectale	4	4
117	Kartal et al.	2022	Germany	k_Bacteria | p_Bacteroidetes | c_Bacteroidia | o_Bacteroidales | f_Prevotellaceae | g_Prevotella | s_Prevotella oulorum	10	5
118	Kartal et al.	2022	Germany	k_Bacteria | p_Actinobacteria | c_Actinomycetia | o_Bifidobacteriales | f_Bifidobacteriaceae | g_Bifidobacterium | s_Bifidobacterium longum	5	7
119	Kartal et al.	2022	Germany	k_Bacteria | p_Bacillota | c_Clostridia | o_Eubacteriales | f_Oscillospiraceae | g_unclassified Oscillospiraceae | s_Ruminococcaceae bacterium D16	10	2
120	Kartal et al.	2022	Germany	k_Bacteria | p_Bacteroidetes | c_Bacteroidia | o_Bacteroidales | f_Tannerellaceae | g_Parabacteroides | s_Parabacteroides johnsonii	2	5
121	Kartal et al.	2022	Germany	k_Bacteria | p_Actinobacteria | c_Coriobacteriia | o_Coriobacteriales | f_Atopobiaceae | g_Lancefieldella | s_Lancefieldella rimae	4	2
122	Kartal et al.	2022	Germany	k_Bacteria | p_Firmicutes (Bacillota) | c_Bacilli | o_Lactobacillales | f_Streptococcaceae | g_Streptococcus | s_Streptococcus anginosus [C]	5	9
123	Kartal et al.	2022	Germany	k_Bacteria | p_Actinobacteria | c_Actinomycetia | o_Actinomycetales | f_Actinomycetaceae | g_Actinomyces | s_Actinomyces sp. [C oral taxon 181/ph3]	8	2
124	Kartal et al.	2022	Germany	k_Bacteria | p_Actinobacteria | c_Actinomycetia | o_Bifidobacteriales | f_Bifidobacteriaceae | g_Alloscardovia | s_Alloscardovia omnicolens	6	2
125	Kartal et al.	2022	Germany	k_Bacteria | p_Firmicutes (Bacillota) | c_Clostridia | o_Eubacteriales | f_Peptostreptococcaceae | g_Peptostreptococcus | s_Peptostreptococcus anaerobius	9	2
126	Kartal et al.	2022	Germany	k_Bacteria | p_Actinobacteria | c_Actinomycetia | o_Actinomycetales | f_Actinomycetaceae | g_Actinomyces | s_unclassified Actinomyces	10	5
127	Kartal et al.	2022	Germany	k_Bacteria | p_Firmicutes (Bacillota) | c_Bacilli | o_Lactobacillales | f_Streptococcaceae | g_Streptococcus | s_Streptococcus anginosus	16	5
128	Kartal et al.	2022	Germany	k_Bacteria | p_Bacteroidetes | c_Bacteroidia | o_Bacteroidales | f_Prevotellaceae | g_Prevotella | s_Prevotella melaninogenica	6	2
129	Kartal et al.	2022	Germany	k_Bacteria | p_Firmicutes (Bacillota) | c_Bacilli | o_Lactobacillales | f_Lactobacillaceae | g_Limosilactobacillus | s_Limosilactobacillus gastricus	3	5
130	Kartal et al.	2022	Germany	k_Bacteria | p_Firmicutes (Bacillota) | c_Bacilli | o_Bacillales | f_Gemella | g_Gemella morbillorum	6	2
131	Kartal et al.	2022	Germany	k_Bacteria | p_Firmicutes (Bacillota) | c_Negativicutes | o_Veillonellales | f_Veillonellaceae | g_Megasphaera | s_Megasphaera micronuciformis	11	2
132	Kartal et al.	2022	Germany	k_Bacteria | p_Firmicutes (Bacillota) | c_Bacilli | o_Lactobacillales | f_Lactobacillaceae | g_Lactobacillus | s_Lactobacillus helveticus	6	4
133	Kartal et al.	2022	Germany	k_Bacteria | p_Firmicutes (Bacillota) | c_Negativicutes | o_Veillonellales | f_Veillonellaceae | g_Veillonella | s_Veillonella sp. oral taxon 158	16	4
134	Kartal et al.	2022	Germany	k_Bacteria | p_Actinobacteria | c_Actinomycetia | o_Actinomycetales | f_Actinomycetaceae | g_Schaalia | s_Schaalia odontolytica	8	6
135	Kartal et al.	2022	Germany	k_Bacteria | p_Firmicutes (Bacillota) | c_Bacilli | o_Lactobacillales | f_Streptococcaceae | g_Streptococcus | s_Streptococcus equinus	8	3
136	Kartal et al.	2022	Germany	k_Bacteria | p_Actinobacteria | c_Actinomycetia | o_Actinomycetales | f_Actinomycetaceae | g_Actinomyces | s_Actinomyces sp. ICM47	8	4
137	Kartal et al.	2022	Germany	k_Bacteria | p_Firmicutes (Bacillota) | c_Bacilli | o_Lactobacillales | f_Lactobacillaceae | g_Lactobacillus | s_Lactobacillus ultunensis	2		2
138	Kartal et al.	2022	Germany	k_Bacteria | p_Firmicutes (Bacillota) | c_Bacilli | o_Lactobacillales | f_Streptococcaceae | g_Streptococcus | s_Streptococcus sp. HPH0090	33		7
139	Kartal et al.	2022	Germany	k_Bacteria | p_Firmicutes (Bacillota) | c_Bacilli | o_Lactobacillales | f_Streptococcaceae | g_Streptococcus | s_Streptococcus gordonii	12		4
140	Kartal et al.	2022	Germany	k_Bacteria | p_Firmicutes (Bacillota) | c_Bacilli | o_Lactobacillales | f_Streptococcaceae | g_Streptococcus | s_Streptococcus sp. 2_1_36FAA	11		5
141	Kartal et al.	2022	Germany	k_Bacteria | p_Proteobacteria | c_Gammaproteobacteria | o_Pasteurellales | f_Pasteurellaceae | g_Haemophilus | s_Haemophilus aegypticus	15		5
142	Kartal et al.	2022	Germany	k_Bacteria | p_Actinobacteria | c_Actinomycetia | o_Actinomycetales | f_Actinomycetaceae | g_Actinomyces | s_Actinomyces sp.	10		2
143	Kartal et al.	2022	Germany	k_Bacteria | p_Actinobacteria | c_Actinomycetia | o_Actinomycetales | f_Actinomycetaceae | g_Actinomyces | s_Actinomyces sp. HPA0247	26		8
144	Kartal et al.	2022	Germany	k_Bacteria | p_Actinobacteria | c_Actinomycetia | o_Actinomycetales | f_Actinomycetaceae | g_Schaalia | s_Schaalia odontolytica	8		2
145	Kartal et al.	2022	Germany	k_Bacteria | p_Actinobacteria | c_Actinomycetia | o_Bifidobacteriales | f_Bifidobacteriaceae | g_Bifidobacterium | s_Bifidobacterium actinocoloniiforme	6		2
146	Kartal et al.	2022	Germany	k_Bacteria | p_Actinobacteria | c_Actinomycetia | o_Micrococcales | f_Micrococcaceae | g_Rothia | s_Rothia mucilaginosa	17		2
147	Kartal et al.	2022	Germany	k_Bacteria | p_Bacillota | c_Clostridia | o_Lachnospirales | f_Lachnospiraceae | g_Johnsonella | s_Johnsonella ignava	9		4
148	Kartal et al.	2022	Germany	k_Bacteria | p_Bacillota | c_Clostridia | o_Lachnospirales | f_Lachnospiraceae | g_unclassified Lachnospiraceae | s_Lachnospiraceae bacterium oral taxon	18		5
149	Kartal et al.	2022	Germany	k_Bacteria | p_Bacteroidetes | c_Bacteroidia | o_Bacteroidales | f_Bacteroidaceae | g_Bacteroides | s_Bacteroides eggerthii	6		3
150	Kartal et al.	2022	Germany	k_Bacteria | p_Bacteroidetes | c_Bacteroidia | o_Bacteroidales | f_Bacteroidaceae | g_Bacteroides | s_Bacteroides finegoldii	6		2
151	Kartal et al.	2022	Germany	k_Bacteria | p_Bacteroidetes | c_Bacteroidia | o_Bacteroidales | f_Bacteroidaceae | g_Bacteroides | s_C Bacteroides sp./Porphyromonas sp./Parabacteroides distasonis	4		2
152	Kartal et al.	2022	Germany	k_Bacteria | p_Bacteroidetes | c_Bacteroidia | o_Bacteroidales | f_Prevotellaceae | g_Paraprevotella | s_Paraprevotella clara	14		6
153	Kartal et al.	2022	Germany	k_Bacteria | p_Bacteroidetes | c_Bacteroidia | o_Bacteroidales | f_Prevotellaceae | g_Prevotella | s_Prevotella fusca	20		6
154	Kartal et al.	2022	Germany	k_Bacteria | p_Bacteroidetes | c_Bacteroidia | o_Bacteroidales | f_Prevotellaceae | g_Prevotella | s_Prevotella multiformis	14		6
155	Kartal et al.	2022	Germany	k_Bacteria | p_Bacteroidetes | c_Bacteroidia | o_Bacteroidales | f_Prevotellaceae | g_Prevotella | s_Prevotella oulorum	10		3
156	Kartal et al.	2022	Germany	k_Bacteria | p_Bacteroidetes | c_Bacteroidia | o_Bacteroidales | f_Prevotellaceae | g_Prevotella | s_Prevotella scopos	26		7
157	Kartal et al.	2022	Germany	k_Bacteria | p_Bacteroidetes | c_Bacteroidia | o_Bacteroidales | f_Prevotellaceae | g_Prevotella | s_Prevotella shahii	14		4
158	Kartal et al.	2022	Germany	k_Bacteria | p_Bacteroidetes | c_Bacteroidia | o_Bacteroidales | f_Prevotellaceae | g_Prevotella | s_Prevotella veroralis	13		3
159	Kartal et al.	2022	Germany	k_Bacteria | p_Bacteroidetes | c_Bacteroidia | o_Bacteroidales | f_Rikenellaceae | g_Alistipes | s_Alistipes onderdonkii	3		2
160	Kartal et al.	2022	Germany	k_Bacteria | p_Firmicutes (Bacillota) | c_Bacilli | o_Bacillales | f_Gemella | g_Gemella sanguinis	12		2
161	Kartal et al.	2022	Germany	k_Bacteria | p_Firmicutes (Bacillota) | c_Bacilli | o_Lactobacillales | f_Carnobacteriaceae | g_Granulicatella | s_Granulicatella elegans	12		4
162	Kartal et al.	2022	Germany	k_Bacteria | p_Firmicutes (Bacillota) | c_Bacilli | o_Lactobacillales | f_Lactobacillaceae | g_Lactobacillus | s_Lactobacillus helveticus	6		4
163	Kartal et al.	2022	Germany	k_Bacteria | p_Firmicutes (Bacillota) | c_Bacilli | o_Lactobacillales | f_Lactobacillaceae | g_Limosilactobacillus | s_Limosilactobacillus gastricus	3		2
164	Kartal et al.	2022	Germany	k_Bacteria | p_Firmicutes (Bacillota) | c_Bacilli | o_Lactobacillales | f_Streptococcaceae | g_Streptococcus | s_Streptococcus anginosus	5		4
165	Kartal et al.	2022	Germany	k_Bacteria | p_Firmicutes (Bacillota) | c_Bacilli | o_Lactobacillales | f_Streptococcaceae | g_Streptococcus | s_Streptococcus equinus/gallolyticus/macedonicus/pasteurianus	24		9
166	Kartal et al.	2022	Germany	k_Bacteria | p_Firmicutes (Bacillota) | c_Bacilli | o_Lactobacillales | f_Streptococcaceae | g_Streptococcus | s_Streptococcus infantis/mitis	12		3
167	Kartal et al.	2022	Germany	k_Bacteria | p_Firmicutes (Bacillota) | c_Bacilli | o_Lactobacillales | f_Streptococcaceae | g_Streptococcus | s_Streptococcus massiliensis	13		3
168	Kartal et al.	2022	Germany	k_Bacteria | p_Firmicutes (Bacillota) | c_Bacilli | o_Lactobacillales | f_Streptococcaceae | g_Streptococcus | s_Streptococcus mutans	4		3
169	Kartal et al.	2022	Germany	k_Bacteria | p_Firmicutes (Bacillota) | c_Bacilli | o_Lactobacillales | f_Streptococcaceae | g_Streptococcus | s_Streptococcus oralis	31		2
170	Kartal et al.	2022	Germany	k_Bacteria | p_Firmicutes (Bacillota) | c_Bacilli | o_Lactobacillales | f_Streptococcaceae | g_Streptococcus | s_Streptococcus pneumoniae	21		7
171	Kartal et al.	2022	Germany	k_Bacteria | p_Firmicutes (Bacillota) | c_Bacilli | o_Lactobacillales | f_Streptococcaceae | g_Streptococcus | s_Streptococcus pseudopneumoniae	23		7
172	Kartal et al.	2022	Germany	k_Bacteria | p_Firmicutes (Bacillota) | c_Bacilli | o_Lactobacillales | f_Streptococcaceae | g_Streptococcus | s_Streptococcus salivarius	35		17
173	Kartal et al.	2022	Germany	k_Bacteria | p_Firmicutes (Bacillota) | c_Bacilli | o_Lactobacillales | f_Streptococcaceae | g_Streptococcus | s_Streptococcus sp. HSISM1	28		8
174	Kartal et al.	2022	Germany	k_Bacteria | p_Firmicutes (Bacillota) | c_Bacilli | o_Lactobacillales | f_Streptococcaceae | g_Streptococcus | s_Streptococcus thermophilus	13		5
175	Kartal et al.	2022	Germany	k_Bacteria | p_Firmicutes (Bacillota) | c_Bacilli | o_Lactobacillales | f_Streptococcaceae | g_Streptococcus | s_Streptococcus vestibularis	26		8
176	Kartal et al.	2022	Germany	k_Bacteria | p_Firmicutes (Bacillota) | c_Bacilli | o_Lactobacillales | f_Streptococcaceae | g_Streptococcus | s_unclassified Streptococcus	19		7
177	Kartal et al.	2022	Germany	k_Bacteria | p_Firmicutes (Bacillota) | c_Clostridia | o_Eubacteriales | f_Lachnospiraceae | g_Lachnoanaerobaculum | s_Lachnoanaerobaculum saburreum	18		7
178	Kartal et al.	2022	Germany	k_Bacteria | p_Firmicutes (Bacillota) | c_Clostridia | o_Eubacteriales | f_Lachnospiraceae | g_Lachnoanaerobaculum | s_Lachnoanaerobaculum sp.	5		3
179	Kartal et al.	2022	Germany	k_Bacteria | p_Firmicutes (Bacillota) | c_Clostridia | o_Eubacteriales | f_Lachnospiraceae | g_Stomatobaculum | s_Stomatobaculum longum	15		6
180	Kartal et al.	2022	Germany	k_Bacteria | p_Firmicutes (Bacillota) | c_Negativicutes | o_Veillonellales | f_Veillonellaceae | g_Veillonella | s_Veillonella atypica	22		5
181	Kartal et al.	2022	Germany	k_Bacteria | p_Firmicutes (Bacillota) | c_Negativicutes | o_Veillonellales | f_Veillonellaceae | g_Veillonella | s_Veillonella dispar	18		6
182	Kartal et al.	2022	Germany	k_Bacteria | p_Firmicutes (Bacillota) | c_Negativicutes | o_Veillonellales | f_Veillonellaceae | g_Veillonella | s_Veillonella parvula	24		5
183	Kartal et al.	2022	Germany	k_Bacteria | p_Proteobacteria | c_Gammaproteobacteria | o_Pasteurellales | f_Pasteurellaceae | g_Pasteurella | s_Pasteurella bettyae	15		6
184	Kartal et al.	2022	Germany	k_Bacteria | p_Pseudomonadota | c_Gammaproteobacteria | o_Enterobacterales | f_Enterobacteriaceae | g_unclassified Enterobacteriaceae | s_Escherichia coli/Escherichia fergusonii/Shigella boydii/Shigella dysenteriae/Shigella flexneri/Shigella sonne	3		2
185	Wei et al.	2022	China	k_Fungi | p_Ascomycota | c_Dothideomycetes | o_Cladosporiales | f_Cladosporiaceae | g_Cladosporium	34	35
186	Wei et al.	2022	China	k_Fungi | p_Ascomycota | c_Eurotiomycetes | o_Eurotiales | f_Aspergillaceae | g_Aspergillus	34	35
187	Zeng	2023	China	Multi oral microbiome	47	235
188	Chen et al.	2023	China	Multi oral microbiome	37	36
	SUM				3594	2780	227
