# Supplementary material for: Oral microbiome as a diagnostic biomarker for pancreatic cancer: a systematic review and meta-analysis of diagnostic accuracy
Source: J Oral Microbiol. 2025 Oct 21;17(1):2571188. doi: 10.1080/20002297.2025.2571188 (PMC12541924; doi:10.1080/20002297.2025.2571188)
Supplement: Supplementary material — Supplementary File 5 QUADAS 2 [file ZJOM_A_2571188_SM9040.xlsx]

## Sheet: Sheet 1
			QUADAS-2
			Risk of Bias				Applicability
No.	Author	Year of publication	PATIENT SELECTION	INDEX TEST	REFERENCE STANDARD	FLOW AND TIMING	PATIENT SELECTION	INDEX TEST	REFERENCE STANDARD	References (DOI)
1	Farrell et al.	2012	low	low	high	low	low	low	unclear	10.1136/gutjnl-2011-300784 10.1200/jco.2009.27.15_suppl.4630 https://patents.google.com/patent/US10132811B2/en
2	Torres et al.	2015	low	low	high	low	low	low	unclear	10.7717/peerj.1373
3	Lu et al.	2019	low	low	low	low	low	low	low	10.1080/20002297.2018.1563409
4	Vogtmann et al.	2020	low	low	low	low	low	low	low	10.1002/cam4.2660
5	Wei et al.	2022	low	low	low	low	low	low	low	10.1186/s12885-022-10329-5
6	Kartal et al.	2022	low	low	low	low	low	low	low	https://gut.bmj.com/content/71/7/1359 https://gut.bmj.com/content/71/7/1247# https://archiv.ub.uni-heidelberg.de/volltextserver/29196/
7	Nagata et al.	2022	low	low	low	low	low	low	low	10.1053/j.gastro.2022.03.054
8	Chen et al.	2023	low	low	low	unclear	low	low	low	10.1177/03936155231166721
9	Zeng et al.	2023	low	low	low	low	low	low	low	10.17305/bb.2023.9934
